# Supplementary material for: Microbial and Antimicrobial Resistance Profiles of Microbiota in Common Carps (Cyprinus carpio) from Aquacultured and Wild Fish Populations
Source: Animals (Basel). 2021 Mar 25;11(4):929. doi: 10.3390/ani11040929 (PMC8064328; doi:10.3390/ani11040929)
Supplement: Supplementary file 1 [file animals-11-00929-s001.zip › Table S1.xlsx]

## Sheet: Sheet1
Families from lake carps	Number of reads	Relative abundance
Clostridiaceae	11771	17.54%
Aeromonadaceae	9327	13.9%
Peptostreptococcaceae	7501	11.18%
unclassified Candidatus Saccharibacteria	4290	6.39%
Sinobacteraceae	3164	4.72%
unclassified Betaproteobacteria	3107	4.63%
Fusobacteriaceae	2340	3.49%
Planctomycetaceae	2043	3.05%
unclassified Oscillatoriophycideae	1906	2.84%
Merismopediaceae	1225	1.83%
Mycobacteriaceae	1045	1.56%
unclassified Clostridiales	957	1.43%
Rhodocyclaceae	942	1.4%
Cyanobacteriaceae	926	1.38%
Synechococcaceae	894	1.33%
unclassified Burkholderiales	877	1.31%
unclassified Alphaproteobacteria	733	1.09%
Plectosphaerellaceae	695	1.04%
Anaerolineaceae	657	0.98%
Rhodobacteraceae	587	0.87%
Vitaceae	583	0.87%
unclassified Deltaproteobacteria	538	0.8%
Chromatiaceae	467	0.7%
unclassified Actinobacteria	441	0.66%
Verrucomicrobiaceae	410	0.61%
Acidimicrobiaceae	394	0.59%
Caldilineaceae	374	0.56%
Streptomycetaceae	332	0.49%
Hydrogenophilaceae	326	0.49%
Methylococcaceae	313	0.47%
Geodermatophilaceae	292	0.44%
unclassified Dehalococcoidia	279	0.42%
Burkholderiaceae	274	0.41%
Staphylococcaceae	267	0.4%
Pseudomonadaceae	259	0.39%
Gaiellaceae	258	0.38%
Tubificidae	252	0.38%
Acetobacteraceae	247	0.37%
unclassified Gammaproteobacteria	236	0.35%
unclassified Verrucomicrobiales	235	0.35%
Competibacteraceae	207	0.31%
Unclassified	185	0.28%
Bacillaceae	182	0.27%
Isosphaeraceae	173	0.26%
Actinomycetaceae	170	0.25%
Desulfobacteraceae	161	0.24%
Methylocystaceae	149	0.22%
Comamonadaceae	142	0.21%
Phycisphaeraceae	142	0.21%
Porphyromonadaceae	119	0.18%
Nitrosomonadaceae	118	0.18%
unclassified Rhizobiales	115	0.17%
unclassified Acidobacteria	107	0.16%
Hyphomicrobiaceae	107	0.16%
unclassified Bacteria	104	0.16%
unclassified Planctomycetales	104	0.16%
Geobacteraceae	100	0.15%
Acidobacteriaceae	92	0.14%
Desulfovibrionaceae	92	0.14%
Sporomusaceae	92	0.14%
Desulfuromonadaceae	83	0.12%
Intrasporangiaceae	80	0.12%
unclassified Proteobacteria	73	0.11%
Vibrionaceae	72	0.11%
Gemmataceae	68	0.1%
Solirubrobacteraceae	68	0.1%
Rhodanobacteraceae	66	0.1%
Lactobacillaceae	66	0.1%
Acidothermaceae	59	0.09%
Gemmatimonadaceae	58	0.09%
Planococcaceae	57	0.08%
Ectothiorhodospiraceae	55	0.08%
Xanthomonadaceae	53	0.08%
Microcystaceae	52	0.08%
Coxiellaceae	51	0.08%
Rhodospirillaceae	48	0.07%
Micromonosporaceae	48	0.07%
Yersiniaceae	46	0.07%
Sporichthyaceae	45	0.07%
Sphaerobacteraceae	44	0.07%
Anaeromyxobacteraceae	44	0.07%
Enterobacteriaceae	39	0.06%
Chromobacteriaceae	39	0.06%
Ericaceae	38	0.06%
Halieaceae	37	0.06%
Nocardioidaceae	36	0.05%
Euglenaceae	35	0.05%
Phacaceae	33	0.05%
Shewanellaceae	32	0.05%
Rhodobiaceae	31	0.05%
Thermoanaerobacteraceae	30	0.04%
Micrococcaceae	29	0.04%
Syntrophaceae	28	0.04%
Synergistaceae	27	0.04%
Nitrospiraceae	27	0.04%
unclassified Enterobacterales	26	0.04%
Acholeplasmataceae	25	0.04%
Desulfonatronaceae	24	0.04%
Stephanodiscaceae	24	0.04%
Lachnospiraceae	23	0.03%
Microcoleaceae	23	0.03%
Streptococcaceae	22	0.03%
Candidatus Brocadiaceae	22	0.03%
unclassified Actinomycetales	21	0.03%
Wenzhouxiangellaceae	20	0.03%
Alcaligenaceae	19	0.03%
Oxalobacteraceae	18	0.03%
unclassified Spirochaetales	18	0.03%
Thermaceae	17	0.03%
Chthoniobacteraceae	17	0.03%
Bradyrhizobiaceae	17	0.03%
Dehalococcoidaceae	16	0.02%
Lentimicrobiaceae	16	0.02%
unclassified Spirochaetia	16	0.02%
Phyllobacteriaceae	15	0.02%
Microbacteriaceae	14	0.02%
Peptococcaceae	14	0.02%
Ruminococcaceae	12	0.02%
Bacteroidaceae	12	0.02%
Patulibacteraceae	11	0.02%
Halomonadaceae	11	0.02%
Dictyoglomaceae	11	0.02%
unclassified Firmicutes	11	0.02%
Chlorellaceae	10	0.01%
Propionibacteriaceae	10	0.01%
Kineosporiaceae	10	0.01%
Acidiferrobacteraceae	9	0.01%
Morganellaceae	9	0.01%
Conexibacteraceae	9	0.01%
Bdellovibrionaceae	9	0.01%
Beijerinckiaceae	9	0.01%
Neisseriaceae	9	0.01%
Polyangiaceae	9	0.01%
unclassified Rickettsiales	8	0.01%
Crenotrichaceae	8	0.01%
unclassified Caldilineae	8	0.01%
Christensenellaceae	8	0.01%
unclassified Cyanobacteria	8	0.01%
Lumbricoplasmataceae	8	0.01%
Catabacteriaceae	8	0.01%
unclassified Euryarchaeota	8	0.01%
unclassified Solibacterales	8	0.01%
Syntrophobacteraceae	7	0.01%
Rhizobiaceae	7	0.01%
Ignavibacteriaceae	7	0.01%
Aphanothecaceae	7	0.01%
Cryptosporangiaceae	7	0.01%
Eubacteriaceae	7	0.01%
Parviterribacteraceae	7	0.01%
Rikenellaceae	7	0.01%
Holophagaceae	6	0.01%
Heliobacteriaceae	6	0.01%
Sanguibacteraceae	6	0.01%
Vulgatibacteraceae	6	0.01%
Kiritimatiellaceae	6	0.01%
Cellulomonadaceae	6	0.01%
Paulinellidae	5	0.01%
Coelosphaeriaceae	5	0.01%
Fibrobacteraceae	5	0.01%
unclassified Candidatus Atribacteria	5	0.01%
Flavobacteriaceae	5	0.01%
Iamiaceae	5	0.01%
unclassified Epsilonproteobacteria	5	0.01%
Desulfobulbaceae	5	0.01%
Leptotrichiaceae	5	0.01%
unclassified Spartobacteria	4	0.01%
Methanobacteriaceae	4	0.01%
Bacteriovoracaceae	4	0.01%
Scenedesmaceae	4	0.01%
Marinilabiliaceae	4	0.01%
Clostridiales Family XVII. Incertae Sedis	4	0.01%
Opitutaceae	4	0.01%
Corynebacteriaceae	4	0.01%
Kofleriaceae	4	0.01%
Chloroflexaceae	4	0.01%
Erwiniaceae	4	0.01%
unclassified Bacillales	4	0.01%
Halobacteriaceae	4	0.01%
Marinifilaceae	3	0%
unclassified Cytophagales	3	0%
Syntrophorhabdaceae	3	0%
Cytophagaceae	3	0%
Frankiaceae	3	0%
Thermoleophilaceae	3	0%
Hafniaceae	3	0%
Chlamydomonadaceae	3	0%
Prolixibacteraceae	3	0%
Alteromonadaceae	3	0%
Prevotellaceae	3	0%
unclassified Chlamydiia	3	0%
Legionellaceae	3	0%
Candidatus Hepatincolaceae	2	0%
unclassified Chloroflexi	2	0%
Peptoniphilaceae	2	0%
Listeriaceae	2	0%
Cellvibrionaceae	2	0%
Thioalkalispiraceae	2	0%
Cymbellaceae	2	0%
Desulfurellaceae	2	0%
Pectobacteriaceae	2	0%
Methylophilaceae	2	0%
Gallionellaceae	2	0%
Oceanospirillaceae	2	0%
Granulosicoccaceae	2	0%
Phaeodactylaceae	2	0%
Prochloraceae	2	0%
Caulobacteraceae	2	0%
Gracilibacteraceae	2	0%
Sphingobacteriaceae	2	0%
unclassified Holosporales	2	0%
Spirochaetaceae	1	0%
Kiloniellaceae	1	0%
Nitrospinaceae	1	0%
Carnobacteriaceae	1	0%
unclassified Crenarchaeota	1	0%
Erysipelotrichaceae	1	0%
Rickettsiaceae	1	0%
Natranaerobiaceae	1	0%
unclassified Methanomicrobiales	1	0%
Melosiraceae	1	0%
Promicromonosporaceae	1	0%
Rubritaleaceae	1	0%
Atopobiaceae	1	0%
Victivallaceae	1	0%
Oscillatoriaceae	1	0%
Alicyclobacillaceae	1	0%
Sphingomonadaceae	1	0%
Roseiflexaceae	1	0%
Dermatophilaceae	1	0%
Rubrobacteraceae	1	0%
Tepidisphaeraceae	1	0%
Naviculaceae	1	0%
unclassified Chlamydiales	1	0%
Aphanizomenonaceae	1	0%
Rubiaceae	1	0%
Paenibacillaceae	1	0%
Spongiibacteraceae	1	0%
Enterococcaceae	1	0%
Bifidobacteriaceae	1	0%
Catenulisporaceae	1	0%
Archangiaceae	1	0%
unclassified Tissierellia	1	0%
Moraxellaceae	1	0%
Entomoplasmataceae	1	0%
Streptosporangiaceae	1	0%
unclassified Acidobacteriales	1	0%
unclassified Corynebacteriales	1	0%
Clostridiales Family XII. Incertae Sedis	1	0%
Brucellaceae	1	0%
unclassified Ulvales	1	0%
Sandaracinaceae	1	0%
Methanocellaceae	1	0%
Methylobacteriaceae	1	0%
unclassified Verrucomicrobiae	1	0%
Acidaminococcaceae	1	0%
