# Supplementary material for: Microbial and Antimicrobial Resistance Profiles of Microbiota in Common Carps (Cyprinus carpio) from Aquacultured and Wild Fish Populations
Source: Animals (Basel). 2021 Mar 25;11(4):929. doi: 10.3390/ani11040929 (PMC8064328; doi:10.3390/ani11040929)
Supplement: Supplementary file 1 [file animals-11-00929-s001.zip › Table S2.xlsx]

## Sheet: Sheet1
Families from aquacultured carps	Number of reads	Relative abundance
Pseudomonadaceae	8883	26.3%
Spiroplasmataceae	8147	24.12%
Cryomorphaceae	1853	5.49%
Rhodocyclaceae	1549	4.59%
Comamonadaceae	1323	3.92%
Porphyromonadaceae	1144	3.39%
Aeromonadaceae	1074	3.18%
Mycobacteriaceae	994	2.94%
Bacteroidaceae	856	2.53%
Fusobacteriaceae	819	2.42%
unclassified Betaproteobacteria	794	2.35%
Unclassified	552	1.63%
Peptostreptococcaceae	533	1.58%
Flavobacteriaceae	506	1.5%
Staphylococcaceae	376	1.11%
Moraxellaceae	343	1.02%
Micrococcaceae	323	0.96%
Oxalobacteraceae	315	0.93%
Marinilabiliaceae	249	0.74%
Burkholderiaceae	214	0.63%
Propionibacteriaceae	193	0.57%
Campylobacteraceae	172	0.51%
unclassified Burkholderiales	164	0.49%
Dermacoccaceae	151	0.45%
Streptococcaceae	138	0.41%
Clostridiaceae	137	0.41%
Chromobacteriaceae	127	0.38%
Leptotrichiaceae	124	0.37%
unclassified Gammaproteobacteria	113	0.33%
Lentimicrobiaceae	107	0.32%
Shewanellaceae	77	0.23%
unclassified Epsilonproteobacteria	70	0.21%
unclassified Bacteroidetes	65	0.19%
Rhodobacteraceae	65	0.19%
Ruminococcaceae	65	0.19%
Brevinemataceae	61	0.18%
Acetobacteraceae	61	0.18%
Osmundaceae	61	0.18%
Caulobacteraceae	55	0.16%
Vibrionaceae	53	0.16%
Lachnospiraceae	50	0.15%
Dermatophilaceae	46	0.14%
unclassified Alphaproteobacteria	45	0.13%
Lactobacillaceae	45	0.13%
Sporomusaceae	43	0.13%
Sphingobacteriaceae	41	0.12%
Chroococcaceae	40	0.12%
Sphingomonadaceae	39	0.12%
Actinomycetaceae	37	0.11%
Carnobacteriaceae	34	0.1%
Corynebacteriaceae	34	0.1%
Nocardioidaceae	31	0.09%
Opitutaceae	28	0.08%
Deinococcaceae	28	0.08%
Methylobacteriaceae	27	0.08%
Beijerinckiaceae	26	0.08%
Chromatiaceae	23	0.07%
Desulfovibrionaceae	22	0.07%
Hydrogenophilaceae	22	0.07%
Helicobacteraceae	22	0.07%
Geobacteraceae	19	0.06%
unclassified Rhodospirillales	19	0.06%
unclassified Candidatus Beckwithbacteria	19	0.06%
Frankiaceae	17	0.05%
Rhizobiaceae	15	0.04%
unclassified Cyanobacteria	15	0.04%
unclassified Proteobacteria	15	0.04%
Chlorellaceae	13	0.04%
Yersiniaceae	12	0.04%
Pasteurellaceae	11	0.03%
unclassified Sphingobacteriales	10	0.03%
Klebsormidiaceae	6	0.02%
Acidobacteriaceae	5	0.01%
Bacillaceae	4	0.01%
Prevotellaceae	4	0.01%
Spirochaetaceae	3	0.01%
Erysipelotrichaceae	2	0.01%
unclassified Fusobacteria	2	0.01%
Neisseriaceae	1	0%
Bradyrhizobiaceae	1	0%
