# Supplementary material for: Microbial and Antimicrobial Resistance Profiles of Microbiota in Common Carps (Cyprinus carpio) from Aquacultured and Wild Fish Populations
Source: Animals (Basel). 2021 Mar 25;11(4):929. doi: 10.3390/ani11040929 (PMC8064328; doi:10.3390/ani11040929)
Supplement: Supplementary file 1 [file animals-11-00929-s001.zip › Table S3.xlsx]

## Sheet: Sheet1
Genera from lake carps	Number of reads	Relative abundance
Clostridium	11753	17.52%
Aeromonas	9281	13.83%
Romboutsia	6931	10.33%
unclassified Candidatus Saccharibacteria	4290	6.39%
unclassified Betaproteobacteria	3071	4.58%
Cetobacterium	2336	3.48%
Steroidobacter	1988	2.96%
unclassified Oscillatoriophycideae	1906	2.84%
Povalibacter	1176	1.75%
Mycobacterium	1045	1.56%
Cyanobacterium	926	1.38%
Synechococcus	858	1.28%
Epulopiscium	763	1.14%
Synechocystis	763	1.14%
unclassified Alphaproteobacteria	723	1.08%
unclassified Planctomycetaceae	695	1.04%
Verticillium	695	1.04%
Gimesia	618	0.92%
Vitis	583	0.87%
Candidatus Anammoximicrobium	561	0.84%
Rubrivivax	540	0.8%
unclassified Deltaproteobacteria	518	0.77%
Aphanocapsa	460	0.69%
Proteocatella	449	0.67%
unclassified Actinobacteria	439	0.65%
Azonexus	393	0.59%
Thermomarinilinea	356	0.53%
Luteolibacter	331	0.49%
Thiobacillus	326	0.49%
Streptomyces	318	0.47%
Rubellimicrobium	291	0.43%
Modestobacter	287	0.43%
Dehalogenimonas	279	0.42%
Pseudomonas	259	0.39%
Gaiella	258	0.38%
Olavius	252	0.38%
Ilumatobacter	239	0.36%
Levilinea	235	0.35%
Thauera	232	0.35%
Paraburkholderia	226	0.34%
Thiolamprovum	216	0.32%
Tabrizicola	212	0.32%
Macrococcus	211	0.31%
Caldilinea	209	0.31%
Roseomonas	194	0.29%
Pedosphaera	192	0.29%
Natranaerovirga	187	0.28%
Unclassified	185	0.28%
Actinomyces	170	0.25%
Litorilinea	161	0.24%
unclassified Gammaproteobacteria	151	0.23%
Aciditerrimonas	151	0.23%
Singulisphaera	147	0.22%
Bacillus	130	0.19%
Methyloparacoccus	126	0.19%
Rivibacter	123	0.18%
Desulfatiglans	118	0.18%
Plasticicumulans	117	0.17%
Nitrosospira	117	0.17%
Aromatoleum	112	0.17%
Thermoanaerobaculum	107	0.16%
unclassified Planctomycetales	104	0.16%
Paraclostridium	104	0.16%
unclassified Bacteria	104	0.16%
Geobacter	99	0.15%
Methylosinus	97	0.14%
Hyphomicrobium	92	0.14%
Desulfovibrio	90	0.13%
Candidatus Competibacter	90	0.13%
Pelomonas	89	0.13%
Acidobacterium	87	0.13%
Sporomusa	85	0.13%
Lamprobacter	84	0.13%
Algisphaera	82	0.12%
unclassified Methylococcaceae	79	0.12%
Candidatus Nardonella	79	0.12%
Petrimonas	79	0.12%
Leptothrix	77	0.11%
unclassified Proteobacteria	73	0.11%
Thiocapsa	70	0.1%
Alsobacter	69	0.1%
Solirubrobacter	68	0.1%
Terrabacter	67	0.1%
Lactobacillus	66	0.1%
Gemmata	62	0.09%
Phycisphaera	60	0.09%
Acidothermus	59	0.09%
Verrucomicrobium	58	0.09%
Gemmatimonas	58	0.09%
Planctomyces	58	0.09%
Photobacterium	57	0.08%
Bhargavaea	55	0.08%
Pelobacter	54	0.08%
Staphylococcus	53	0.08%
Microcystis	52	0.08%
Halochromatium	51	0.08%
Coxiella	51	0.08%
Bellilinea	50	0.07%
Alkalilimnicola	48	0.07%
Pirellula	47	0.07%
Dechloromonas	46	0.07%
Pseudaeromonas	46	0.07%
Sporichthya	45	0.07%
Defluviicoccus	45	0.07%
Sphaerobacter	44	0.07%
Uliginosibacterium	44	0.07%
Anaeromyxobacter	44	0.07%
unclassified Methylocystaceae	43	0.06%
Anoxybacillus	42	0.06%
Rhodobacter	41	0.06%
Arenimonas	40	0.06%
Burkholderia	39	0.06%
Sulfuritalea	38	0.06%
Vaccinium	38	0.06%
Qingshengfania	37	0.06%
Paludibacter	37	0.06%
Desulforegula	37	0.06%
Limisphaera	36	0.05%
Cyanobium	35	0.05%
Rhizobacter	34	0.05%
Shewanella	32	0.05%
Rhodopirellula	31	0.05%
Methylibium	31	0.05%
Methyloglobulus	31	0.05%
Rhodoligotrophos	31	0.05%
Euglena	31	0.05%
Serratia	29	0.04%
Desulfuromonas	29	0.04%
Thiobacter	29	0.04%
Methylobacter	27	0.04%
Actinoplanes	27	0.04%
Rhodoferax	26	0.04%
Plesiomonas	26	0.04%
Lepocinclis	25	0.04%
Desulfonatronum	24	0.04%
Stephanodiscus	24	0.04%
Chromatocurvus	24	0.04%
Aminomonas	24	0.04%
Planktothrix	23	0.03%
Candidatus Kuenenia	22	0.03%
Candidatus Accumulibacter	21	0.03%
Dokdonella	21	0.03%
Luteibacter	21	0.03%
unclassified Actinomycetales	21	0.03%
Moorella	20	0.03%
Acholeplasma	20	0.03%
Lactococcus	20	0.03%
Wenzhouxiangella	20	0.03%
Thiocystis	20	0.03%
Methylocaldum	19	0.03%
Blastopirellula	19	0.03%
unclassified Spirochaetales	18	0.03%
Sulfurisoma	18	0.03%
Actinocatenispora	18	0.03%
Methyloversatilis	18	0.03%
Thermus	17	0.03%
Aquincola	17	0.03%
Chthoniobacter	17	0.03%
Aquisphaera	17	0.03%
Humitalea	16	0.02%
Lentimicrobium	16	0.02%
Dehalococcoides	16	0.02%
Nitrospira	16	0.02%
unclassified Nocardioidaceae	16	0.02%
Dyella	16	0.02%
Kocuria	16	0.02%
Desulfomonile	16	0.02%
unclassified Spirochaetia	16	0.02%
Allochromatium	15	0.02%
Klebsiella	15	0.02%
Azoarcus	15	0.02%
Deefgea	15	0.02%
Ultramicrobacter	15	0.02%
Mesorhizobium	14	0.02%
Ewingella	13	0.02%
Aquabacterium	13	0.02%
Propionivibrio	13	0.02%
Derxia	13	0.02%
Methylococcus	13	0.02%
Rhodopila	13	0.02%
Desulfobacca	12	0.02%
Chitinibacter	12	0.02%
Candidatus Desulforudis	12	0.02%
Bacteroides	12	0.02%
Escherichia	11	0.02%
Methylovulum	11	0.02%
Arthrobacter	11	0.02%
Schlegelella	11	0.02%
Chitinilyticum	11	0.02%
Kitasatospora	11	0.02%
Patulibacter	11	0.02%
Desulfocaldus	11	0.02%
Dictyoglomus	11	0.02%
Kinneretia	11	0.02%
Kineosporia	10	0.01%
Propionicimonas	10	0.01%
Candidatus Alysiosphaera	10	0.01%
Thermomonas	10	0.01%
Cutibacterium	10	0.01%
Nocardioides	10	0.01%
Hydrogenispora	10	0.01%
Haliea	10	0.01%
Cellulosilyticum	9	0.01%
Conexibacter	9	0.01%
Deferrisoma	9	0.01%
Sulfuricaulis	9	0.01%
Bdellovibrio	9	0.01%
Nordella	9	0.01%
Hespellia	9	0.01%
Morganella	9	0.01%
Christensenella	8	0.01%
Roseibacillus	8	0.01%
Desnuesiella	8	0.01%
Candidatus Hepatobacter	8	0.01%
unclassified Caldilineae	8	0.01%
Candidatus Lumbricincola	8	0.01%
Halomonas	8	0.01%
unclassified Euryarchaeota	8	0.01%
Crenothrix	8	0.01%
Phacus	8	0.01%
Paludibaculum	8	0.01%
Catabacter	8	0.01%
Caballeronia	8	0.01%
Paracraurococcus	8	0.01%
Thermodesulfovibrio	8	0.01%
Chloroidium	8	0.01%
unclassified Cyanobacteria	8	0.01%
Parviterribacter	7	0.01%
Bythopirellula	7	0.01%
Chondromyces	7	0.01%
Paludisphaera	7	0.01%
Thermanaeromonas	7	0.01%
Leucobacter	7	0.01%
Aphanothece	7	0.01%
Blastochloris	7	0.01%
Syntrophobacter	7	0.01%
Prosthecobacter	7	0.01%
Gemmobacter	7	0.01%
Eubacterium	7	0.01%
Bosea	7	0.01%
Acidocella	7	0.01%
unclassified Verrucomicrobiales	7	0.01%
Enterovibrio	7	0.01%
Ignavibacterium	7	0.01%
Vulgatibacter	6	0.01%
Candidatus Magnetananas	6	0.01%
Kiritimatiella	6	0.01%
Bradyrhizobium	6	0.01%
Sanguibacter	6	0.01%
Enterobacter	6	0.01%
Thioalkalivibrio	6	0.01%
Halovulum	6	0.01%
Massilia	6	0.01%
Zavarzinella	6	0.01%
Cellulomonas	6	0.01%
Candidatus Heliomonas	6	0.01%
Azovibrio	6	0.01%
Methylocystis	6	0.01%
Paucibacter	6	0.01%
Rivicola	6	0.01%
Pseudorhodobacter	6	0.01%
Leptotrichia	5	0.01%
Fibrobacter	5	0.01%
Telmatobacter	5	0.01%
unclassified Anaerolineaceae	5	0.01%
Azohydromonas	5	0.01%
Fodinicola	5	0.01%
Aquimonas	5	0.01%
Herbaspirillum	5	0.01%
Paulinella	5	0.01%
Geodermatophilus	5	0.01%
Longilinea	5	0.01%
Ignatzschineria	5	0.01%
Aquihabitans	5	0.01%
unclassified Epsilonproteobacteria	5	0.01%
Haematobacter	5	0.01%
Roseicitreum	5	0.01%
unclassified Candidatus Atribacteria	5	0.01%
Undibacterium	5	0.01%
Salinibacterium	5	0.01%
unclassified Peptostreptococcaceae	5	0.01%
Oryzobacter	5	0.01%
Citreicella	5	0.01%
Desulfobulbus	5	0.01%
Candidatus Phytoplasma	5	0.01%
Grimontia	5	0.01%
Tetradesmus	4	0.01%
Methylocapsa	4	0.01%
Methanobacterium	4	0.01%
Acidimicrobium	4	0.01%
Afipia	4	0.01%
Fusobacterium	4	0.01%
Ruthenibacterium	4	0.01%
Strombomonas	4	0.01%
Salinibacillus	4	0.01%
Terrimicrobium	4	0.01%
Pelosinus	4	0.01%
Thermaerobacter	4	0.01%
Holophaga	4	0.01%
Zoogloea	4	0.01%
Terrisporobacter	4	0.01%
Woronichinia	4	0.01%
Pedomicrobium	4	0.01%
Peredibacter	4	0.01%
unclassified Caldilineaceae	4	0.01%
Opitutus	4	0.01%
unclassified Halobacteriaceae	4	0.01%
Roseimicrobium	4	0.01%
Corynebacterium	4	0.01%
Chloroflexus	4	0.01%
Prolixibacter	3	0%
Ornatilinea	3	0%
Chlamydomonas	3	0%
Rahnella	3	0%
Intestinimonas	3	0%
Rhizobium	3	0%
Frankia	3	0%
Defluviimonas	3	0%
Intrasporangium	3	0%
Comamonas	3	0%
Ketogulonicigenium	3	0%
Candidatus Magnetoovum	3	0%
Legionella	3	0%
Alistipes	3	0%
Thermostilla	3	0%
Thermoleophilum	3	0%
Prevotella	3	0%
Methylopila	3	0%
Natronoflexus	3	0%
unclassified Chlamydiia	3	0%
Thermanaerothrix	3	0%
Lutispora	3	0%
Syntrophorhabdus	3	0%
Thiodictyon	3	0%
Cytophaga	3	0%
Thermoanaerobacter	3	0%
Knoellia	3	0%
Exiguobacterium	3	0%
Marinifilum	3	0%
Edwardsiella	3	0%
Oceanirhabdus	3	0%
Methylomicrobium	3	0%
Haliangium	3	0%
Chryseolinea	3	0%
Vibrio	3	0%
Pseudochelatococcus	3	0%
Thiorhodococcus	3	0%
Marinobacter	3	0%
Asaccharospora	2	0%
Neisseria	2	0%
Sideroxydans	2	0%
Ruminiclostridium	2	0%
Acetobacteroides	2	0%
Rhabdochromatium	2	0%
Candidatus Tammella	2	0%
Cymbella	2	0%
Terribacillus	2	0%
Faecalibacterium	2	0%
Methylobacillus	2	0%
Streptacidiphilus	2	0%
Phaeodactylum	2	0%
Micrococcus	2	0%
Raoultella	2	0%
Dendrosporobacter	2	0%
Caedibacter	2	0%
Geothrix	2	0%
Isosphaera	2	0%
Limnococcus	2	0%
Kaistia	2	0%
Cryptosporangium	2	0%
Simiduia	2	0%
Gracilibacter	2	0%
Lachnoclostridium	2	0%
Thioprofundum	2	0%
Chromohalobacter	2	0%
Marimicrobium	2	0%
Granulosicoccus	2	0%
Salinicoccus	2	0%
Sediminicoccus	2	0%
Lawsonia	2	0%
Methylomonas	2	0%
Thermochromatium	2	0%
Flavobacterium	2	0%
Elstera	2	0%
Pectobacterium	2	0%
Dysgonomonas	2	0%
Methylogaea	2	0%
Candidatus Hepatincola	2	0%
Listeria	2	0%
Citrobacter	2	0%
Pantoea	2	0%
Mitsuaria	2	0%
Mucinivorans	2	0%
unclassified Verrucomicrobiaceae	2	0%
Mizugakiibacter	2	0%
unclassified Chloroflexi	2	0%
Thiomonas	2	0%
Anaerotruncus	2	0%
Thermobispora	2	0%
Flavonifractor	2	0%
Devosia	2	0%
Acidisoma	2	0%
Intestinibacter	2	0%
Erwinia	2	0%
Hippea	2	0%
Methylocella	2	0%
Clostridioides	2	0%
Dankookia	2	0%
unclassified Prochloraceae	2	0%
Oceanospirillum	2	0%
Ruminococcus	2	0%
Rubritepida	2	0%
Streptococcus	2	0%
Chryseobacterium	2	0%
Planctomicrobium	2	0%
Ideonella	1	0%
Erysipelothrix	1	0%
Pseudohaliea	1	0%
Shigella	1	0%
Sorangium	1	0%
Cellulosimicrobium	1	0%
Ralstonia	1	0%
Kofleria	1	0%
Spironema	1	0%
Occidentia	1	0%
Acetoanaerobium	1	0%
Parastreptomyces	1	0%
Leifsonia	1	0%
Tetrasphaera	1	0%
unclassified Alicyclobacillaceae	1	0%
Labilibacter	1	0%
Ensifer	1	0%
Lysinibacillus	1	0%
Atopobium	1	0%
unclassified Firmicutes	1	0%
Desulfotomaculum	1	0%
Pseudendoclonium	1	0%
Filomicrobium	1	0%
Glaciimonas	1	0%
unclassified Intrasporangiaceae	1	0%
unclassified Burkholderiales	1	0%
Acidaminobacter	1	0%
Luteimonas	1	0%
Anaeromicrobium	1	0%
Fretibacterium	1	0%
Oceanicella	1	0%
Rhodocyclus	1	0%
Peptoniphilus	1	0%
Sporosarcina	1	0%
Cystobacter	1	0%
Methanocella	1	0%
Plectonema	1	0%
Thiohalocapsa	1	0%
Calditerricola	1	0%
Haslea	1	0%
Alcaligenes	1	0%
unclassified Crenarchaeota	1	0%
Simonsiella	1	0%
Psychrosinus	1	0%
Paenirhodobacter	1	0%
Enterococcus	1	0%
Stenotrophomonas	1	0%
Anathece	1	0%
Psychrobacillus	1	0%
Aphanizomenon	1	0%
Ochrobactrum	1	0%
Nitrosomonas	1	0%
Aquamicrobium	1	0%
Pedobacter	1	0%
Marvinbryantia	1	0%
Paracoccus	1	0%
Mobilicoccus	1	0%
Acidisphaera	1	0%
Solitalea	1	0%
Brevundimonas	1	0%
Rubrobacter	1	0%
Dactylosporangium	1	0%
Catenuloplanes	1	0%
Geoalkalibacter	1	0%
Paeniclostridium	1	0%
Tepidisphaera	1	0%
Frateuria	1	0%
Rubritalea	1	0%
Rhodoplanes	1	0%
Victivallis	1	0%
Paraherbaspirillum	1	0%
Kiloniella	1	0%
unclassified Chlamydiales	1	0%
Ammoniphilus	1	0%
Anaerobacillus	1	0%
Natranaerobaculum	1	0%
Planctopirus	1	0%
Lawsonella	1	0%
Namhaeicola	1	0%
Anaerococcus	1	0%
Gardnerella	1	0%
unclassified Clostridiales	1	0%
Schlesneria	1	0%
Acinetobacter	1	0%
Zhizhongheella	1	0%
Yersinia	1	0%
Youngiibacter	1	0%
Pelotomaculum	1	0%
Nitrospina	1	0%
Lysobacter	1	0%
Chlorella	1	0%
Denitratisoma	1	0%
Melosira	1	0%
Caldimonas	1	0%
Methylobacterium	1	0%
unclassified Acidobacteriales	1	0%
Haloimpatiens	1	0%
unclassified Tissierellia	1	0%
Litorivivens	1	0%
Sinorhizobium	1	0%
Rugosimonospora	1	0%
Sphingomonas	1	0%
Abyssivirga	1	0%
Leeia	1	0%
Salmonella	1	0%
Catenulispora	1	0%
Phenylobacterium	1	0%
Fusicatenibacter	1	0%
Thermohalobacter	1	0%
Fodinicurvata	1	0%
Paenisporosarcina	1	0%
Phascolarctobacterium	1	0%
Cronobacter	1	0%
Coffea	1	0%
unclassified Methanomicrobiales	1	0%
Entomoplasma	1	0%
Auxenochlorella	1	0%
Roseiflexus	1	0%
Klugiella	1	0%
Sterolibacterium	1	0%
Porphyromonas	1	0%
Jeotgalicoccus	1	0%
Snowella	1	0%
Kushneria	1	0%
Sinobacterium	1	0%
Alkalispirillum	1	0%
Aetherobacter	1	0%
Flintibacter	1	0%
Piscinibacter	1	0%
Streptosporangium	1	0%
Sandaracinus	1	0%
unclassified Bacillales	1	0%
unclassified Verrucomicrobiae	1	0%
Carnobacterium	1	0%
