# Supplementary material for: Microbial and Antimicrobial Resistance Profiles of Microbiota in Common Carps (Cyprinus carpio) from Aquacultured and Wild Fish Populations
Source: Animals (Basel). 2021 Mar 25;11(4):929. doi: 10.3390/ani11040929 (PMC8064328; doi:10.3390/ani11040929)
Supplement: Supplementary file 1 [file animals-11-00929-s001.zip › Table S4.xlsx]

## Sheet: Sheet1
Genera from aquacultured carps	Number of reads	Relative abundance
Pseudomonas	8883	26.3%
Spiroplasma	8147	24.12%
Owenweeksia	1853	5.49%
Paludibacter	1138	3.37%
Hydrogenophaga	1100	3.26%
Aeromonas	1074	3.18%
Mycobacterium	994	2.94%
Azovibrio	893	2.64%
Bacteroides	856	2.53%
unclassified Betaproteobacteria	794	2.35%
Unclassified	552	1.63%
Fusobacterium	459	1.36%
Peptostreptococcus	406	1.2%
Dechloromonas	388	1.15%
Chryseobacterium	363	1.07%
Cetobacterium	359	1.06%
Staphylococcus	223	0.66%
Hydromonas	207	0.61%
Acidovorax	193	0.57%
Undibacterium	187	0.55%
Azoarcus	184	0.54%
Acinetobacter	176	0.52%
Kocuria	175	0.52%
Geofilum	175	0.52%
Macrococcus	153	0.45%
Flavobacterium	138	0.41%
Falcatimonas	136	0.4%
Rothia	133	0.39%
Psychrobacter	119	0.35%
Acetoanaerobium	116	0.34%
Ignatzschineria	113	0.33%
Sphaerotilus	112	0.33%
Brooklawnia	109	0.32%
Dermacoccus	108	0.32%
Lentimicrobium	107	0.32%
Streptococcus	107	0.32%
Arcobacter	104	0.31%
Leptotrichia	101	0.3%
Noviherbaspirillum	79	0.23%
Shewanella	77	0.23%
Saccharicrinis	72	0.21%
unclassified Epsilonproteobacteria	70	0.21%
Iodobacter	70	0.21%
Sulfurospirillum	68	0.2%
Ruminococcus	65	0.19%
unclassified Bacteroidetes	65	0.19%
Zoogloea	64	0.19%
Osmundastrum	61	0.18%
Brevinema	61	0.18%
Microvirgula	57	0.17%
Auraticoccus	56	0.17%
Brevundimonas	54	0.16%
Vibrio	53	0.16%
Massilia	48	0.14%
Piscicoccus	46	0.14%
Lactobacillus	45	0.13%
unclassified Alphaproteobacteria	45	0.13%
Pseudorhodobacter	45	0.13%
Anaerosinus	43	0.13%
Moraxella	42	0.12%
Hespellia	40	0.12%
Gloeocapsopsis	40	0.12%
Parapedobacter	40	0.12%
Sphingomonas	38	0.11%
Actinomyces	37	0.11%
Corynebacterium	34	0.1%
Granulicatella	34	0.1%
Acidisphaera	31	0.09%
Lactococcus	31	0.09%
Roseomonas	30	0.09%
Paucibacter	29	0.09%
Opitutus	28	0.08%
Pelomonas	28	0.08%
Deinococcus	28	0.08%
Methylobacterium	27	0.08%
Chelatococcus	26	0.08%
Luteipulveratus	25	0.07%
Rheinheimera	23	0.07%
Propionibacterium	23	0.07%
Streptobacillus	23	0.07%
Mitsuaria	23	0.07%
Thiobacillus	22	0.07%
Desulfovibrio	22	0.07%
Helicobacter	22	0.07%
Rubellimicrobium	20	0.06%
Enhydrobacter	19	0.06%
Geobacter	19	0.06%
unclassified Candidatus Beckwithbacteria	19	0.06%
Azonexus	18	0.05%
Rudaeicoccus	18	0.05%
Nocardioides	17	0.05%
unclassified Frankiaceae	17	0.05%
unclassified Proteobacteria	15	0.04%
unclassified Cyanobacteria	15	0.04%
Agrobacterium	15	0.04%
Micrococcus	15	0.04%
Chloroidium	13	0.04%
Serratia	12	0.04%
Aggregatibacter	11	0.03%
Peptoclostridium	11	0.03%
Propionicicella	10	0.03%
unclassified Sphingobacteriales	10	0.03%
Lachnoclostridium	7	0.02%
Klebsormidium	6	0.02%
Ralstonia	6	0.02%
Alkanindiges	6	0.02%
Acidicapsa	5	0.01%
Empedobacter	4	0.01%
Cutibacterium	4	0.01%
Prevotella	4	0.01%
Bacillus	4	0.01%
Friedmanniella	4	0.01%
Spirochaeta	3	0.01%
Dysgonomonas	3	0.01%
Porphyromonas	3	0.01%
Breznakia	2	0.01%
Dechlorobacter	2	0.01%
unclassified Fusobacteria	2	0.01%
Alkaliflexus	1	0%
Tessaracoccus	1	0%
Natronoflexus	1	0%
Roseburia	1	0%
Limnobacter	1	0%
Sphingobium	1	0%
Asticcacaulis	1	0%
Ilyobacter	1	0%
Solitalea	1	0%
Blautia	1	0%
Elizabethkingia	1	0%
unclassified Bradyrhizobiaceae	1	0%
Oxalicibacterium	1	0%
Xenophilus	1	0%
Neisseria	1	0%
Rhodoferax	1	0%
Tindallia	1	0%
Butyrivibrio	1	0%
