# Supplementary material for: Microbial and Antimicrobial Resistance Profiles of Microbiota in Common Carps (Cyprinus carpio) from Aquacultured and Wild Fish Populations
Source: Animals (Basel). 2021 Mar 25;11(4):929. doi: 10.3390/ani11040929 (PMC8064328; doi:10.3390/ani11040929)
Supplement: Supplementary file 1 [file animals-11-00929-s001.zip › Table S5.xlsx]

## Sheet: Sheet1
Species from lake carps	Number of reads	Relative abundance
Aeromonas hydrophila	6511	9.7%
Clostridium gasigenes	5620	8.38%
Romboutsia lituseburensis	4298	6.41%
beta proteobacterium	3068	4.57%
Romboutsia sedimentorum	2633	3.92%
Clostridium hveragerdense	2552	3.8%
Cetobacterium somerae	2334	3.48%
Chroococcales cyanobacterium	1905	2.84%
Steroidobacter agariperforans	1867	2.78%
Aeromonas veronii	1415	2.11%
Povalibacter uvarum	1176	1.75%
Clostridium paraputrificum	1040	1.55%
Clostridium quinii	1016	1.51%
unclassified Cyanobacterium	926	1.38%
Aeromonas sobria	924	1.38%
Synechocystis minuscula	763	1.14%
Epulopiscium fishelsoni	763	1.14%
alpha proteobacterium	714	1.06%
Verticillium dahliae	695	1.04%
planctomycete str.	650	0.97%
Gimesia maris	618	0.92%
Vitis hybrid	583	0.87%
Candidatus Anammoximicrobium	561	0.84%
Rubrivivax gelatinosus	540	0.8%
delta proteobacterium	514	0.77%
unclassified Synechococcus	477	0.71%
Aphanocapsa salina	460	0.69%
Mycobacterium pyrenivorans	449	0.67%
Proteocatella sphenisci	449	0.67%
Azonexus fungiphilus	391	0.58%
Mycobacterium anthracenicum	368	0.55%
Synechococcus elongatus	365	0.54%
Thermomarinilinea lacunifontana	356	0.53%
Clostridium aciditolerans	321	0.48%
Thiobacillus aquaesulis	315	0.47%
Rubellimicrobium mesophilum	290	0.43%
Modestobacter versicolor	286	0.43%
Dehalogenimonas lykanthroporepellens	273	0.41%
Olavius environmental	252	0.38%
Gaiella occulta	249	0.37%
actinobacterium SCGC	241	0.36%
unclassified Levilinea	233	0.35%
Ilumatobacter fluminis	228	0.34%
Thiolamprovum pedioforme	216	0.32%
Tabrizicola aquatica	212	0.32%
Macrococcus caseolyticus	200	0.3%
Clostridium baratii	198	0.3%
Clostridium subterminale	193	0.29%
Pedosphaera parvula	192	0.29%
Clostridium celatum	192	0.29%
Natranaerovirga pectinivora	187	0.28%
Unclassified	185	0.28%
Thauera linaloolentis	181	0.27%
Clostridium carnis	165	0.25%
Litorilinea aerophila	161	0.24%
Caldilinea aerophila	152	0.23%
unclassified Aciditerrimonas	151	0.23%
actinobacterium enrichment	141	0.21%
Streptomyces aomiensis	140	0.21%
Pseudomonas anguilliseptica	135	0.2%
gamma proteobacterium	130	0.19%
Methyloparacoccus murrellii	126	0.19%
Rivibacter subsaxonicus	123	0.18%
Luteolibacter yonseiensis	123	0.18%
Steroidobacter denitrificans	119	0.18%
Plasticicumulans lactativorans	117	0.17%
Desulfatiglans parachlorophenolica	115	0.17%
Aromatoleum aromaticum	112	0.17%
Clostridium vincentii	112	0.17%
Mycobacterium pallens	108	0.16%
Thermoanaerobaculum aquaticum	107	0.16%
uncultivated soil	104	0.16%
Singulisphaera rosea	101	0.15%
Paraclostridium benzoelyticum	99	0.15%
Clostridium cellulovorans	96	0.14%
Paraburkholderia phymatum	94	0.14%
Aeromonas finlandiensis	94	0.14%
unclassified Geobacter	94	0.14%
Aeromonas enteropelogenes	91	0.14%
Actinomyces lingnae	91	0.14%
unclassified Candidatus Competibacter	90	0.13%
Aeromonas popoffii	90	0.13%
Pseudomonas peli	89	0.13%
Clostridium colicanis	87	0.13%
unclassified Acidobacterium	87	0.13%
unclassified Sporomusa	85	0.13%
Lamprobacter modestohalophilus	84	0.13%
Streptomyces laurentii	84	0.13%
Algisphaera agarilytica	82	0.12%
unclassified Petrimonas	79	0.12%
endosymbiont of	79	0.12%
type I	78	0.12%
Pelomonas saccharophila	77	0.11%
proteobacterium enrichment	73	0.11%
Luteolibacter cuticulihirudinis	71	0.11%
Desulfovibrio cuneatus	70	0.1%
Alsobacter metallidurans	69	0.1%
Actinomyces haliotis	69	0.1%
Terrabacter terrae	67	0.1%
Paraburkholderia terrae	66	0.1%
Thiocapsa roseopersicina	66	0.1%
Lactobacillus iners	65	0.1%
Streptomyces glaucescens	62	0.09%
Hyphomicrobium vulgare	60	0.09%
Acidothermus cellulolyticus	59	0.09%
unclassified Planctomycetales	59	0.09%
unclassified Phycisphaera	59	0.09%
Methylosinus sporium	58	0.09%
unclassified Planctomyces	58	0.09%
unclassified Verrucomicrobium	56	0.08%
unclassified Solirubrobacter	55	0.08%
Bhargavaea ullalensis	54	0.08%
Nostocoida limicola	52	0.08%
Coxiella endosymbiont	51	0.08%
Halochromatium glycolicum	51	0.08%
Bellilinea caldifistulae	50	0.07%
Photobacterium panuliri	50	0.07%
Nitrosospira tenuis	48	0.07%
Alkalilimnicola ehrlichii	48	0.07%
Gemmatimonas aurantiaca	48	0.07%
unclassified Caldilinea	46	0.07%
Pseudaeromonas sharmana	46	0.07%
Defluviicoccus vanus	45	0.07%
unclassified Singulisphaera	45	0.07%
Luteolibacter luojiensis	45	0.07%
Roseomonas aquatica	45	0.07%
Roseomonas elaeocarpi	44	0.07%
unclassified Pirellula	44	0.07%
Roseomonas vinacea	44	0.07%
Luteolibacter algae	44	0.07%
Anaeromyxobacter dehalogenans	44	0.07%
Sphaerobacter thermophilus	44	0.07%
Planctomycete enrichment	44	0.07%
Uliginosibacterium gangwonense	44	0.07%
type II	43	0.06%
unclassified Anoxybacillus	42	0.06%
Nitrosospira lacus	42	0.06%
Rhodobacter blasticus	39	0.06%
Methylosinus trichosporium	39	0.06%
unclassified Gemmata	38	0.06%
Sulfuritalea hydrogenivorans	38	0.06%
Vaccinium corymbosum	38	0.06%
Leptothrix ginsengisoli	38	0.06%
Bacillus humi	37	0.06%
Paludibacter propionicigenes	37	0.06%
Qingshengfania soli	37	0.06%
Luteolibacter arcticus	36	0.05%
Limisphaera ngatamarikiensis	36	0.05%
Aeromonas caviae	35	0.05%
Clostridium bornimense	33	0.05%
Desulforegula conservatrix	32	0.05%
Cyanobium gracile	32	0.05%
unclassified Pelobacter	31	0.05%
Methylibium petroleiphilum	31	0.05%
Mycobacterium chelonae	31	0.05%
unclassified Rhodopirellula	31	0.05%
Sporichthya polymorpha	31	0.05%
Euglena viridis	31	0.05%
Rhodoligotrophos appendicifer	31	0.05%
Methyloglobulus morosus	31	0.05%
Bacillus pumilus	30	0.04%
Thauera butanivorans	29	0.04%
Aeromonas lacus	29	0.04%
Thiobacter subterraneus	29	0.04%
Shewanella putrefaciens	29	0.04%
Desulfuromonas carbonis	29	0.04%
Rhizobacter fulvus	28	0.04%
Roseomonas oryzicola	28	0.04%
unclassified Actinoplanes	27	0.04%
Bacillus taeanensis	26	0.04%
Clostridium saccharobutylicum	26	0.04%
Plesiomonas shigelloides	26	0.04%
Mycobacterium paraense	25	0.04%
Dechloromonas agitata	25	0.04%
Aeromonas salmonicida	25	0.04%
Gemmata massiliana	24	0.04%
Methylobacter tundripaludum	24	0.04%
Aminomonas paucivorans	24	0.04%
Chromatocurvus halotolerans	24	0.04%
unclassified Pseudomonas	24	0.04%
Rhodoferax ferrireducens	24	0.04%
Stephanodiscus minutulus	24	0.04%
Gemmata-like str.	23	0.03%
Arenimonas daechungensis	23	0.03%
Paraburkholderia sabiae	23	0.03%
Clostridium hydrogeniformans	23	0.03%
Pelobacter carbinolicus	23	0.03%
Leptothrix mobilis	23	0.03%
Nitrosospira briensis	22	0.03%
Desulfonatronum thiosulfatophilum	22	0.03%
unclassified Candidatus Kuenenia	22	0.03%
unclassified Candidatus Accumulibacter	21	0.03%
Lepocinclis tripteris	21	0.03%
Acholeplasma multilocale	20	0.03%
Hyphomicrobium aestuarii	20	0.03%
Planktothrix agardhii	20	0.03%
Wenzhouxiangella marina	20	0.03%
Dokdonella ginsengisoli	20	0.03%
unclassified Blastopirellula	19	0.03%
Serratia plymuthica	19	0.03%
Clostridium cavendishii	19	0.03%
Actinomycetales str.	19	0.03%
Sulfurisoma sediminicola	18	0.03%
Streptomyces scabrisporus	18	0.03%
Paraburkholderia tropica	18	0.03%
Microcystis flos-aquae	18	0.03%
Methyloversatilis universalis	18	0.03%
Aquisphaera giovannonii	17	0.03%
Aquincola tertiaricarbonis	17	0.03%
Microcystis botrys	17	0.03%
unclassified Thermus	17	0.03%
Chthoniobacter flavus	17	0.03%
Lactococcus garvieae	17	0.03%
Synechococcus rubescens	16	0.02%
Leptothrix cholodnii	16	0.02%
Humitalea rosea	16	0.02%
Dyella japonica	16	0.02%
unclassified Moorella	16	0.02%
Mycobacterium moriokaense	16	0.02%
Lentimicrobium saccharophilum	16	0.02%
unclassified Spirochaetia	16	0.02%
unclassified Dehalococcoides	16	0.02%
Nocardioidaceae str.	16	0.02%
Kocuria rhizophila	15	0.02%
Burkholderia humptydooensis	15	0.02%
Ultramicrobacter hongkongensis	15	0.02%
Microcystis aeruginosa	15	0.02%
Deefgea chitinilytica	15	0.02%
marine gamma	14	0.02%
Arenimonas aquatica	14	0.02%
Thauera aminoaromatica	14	0.02%
Thiocystis gelatinosa	14	0.02%
Staphylococcus epidermidis	14	0.02%
unclassified Mycobacterium	14	0.02%
unclassified Planctomycetaceae	14	0.02%
Aeromonas eucrenophila	14	0.02%
Rhodopila globiformis	13	0.02%
Ewingella americana	13	0.02%
unclassified Burkholderia	13	0.02%
Paraburkholderia caribensis	13	0.02%
Luteibacter yeojuensis	13	0.02%
Klebsiella oxytoca	13	0.02%
Aeromonas schubertii	13	0.02%
Methylococcus capsulatus	13	0.02%
Desulfobacca acetoxidans	12	0.02%
Pelomonas puraquae	12	0.02%
unclassified Actinocatenispora	12	0.02%
Luteolibacter pohnpeiensis	12	0.02%
unclassified Candidatus Desulforudis	12	0.02%
Roseomonas arcticisoli	12	0.02%
Staphylococcus capitis	12	0.02%
unclassified Spirochaetales	12	0.02%
unclassified Ilumatobacter	11	0.02%
Thiobacillus thioparus	11	0.02%
Bacillus pseudofirmus	11	0.02%
Kitasatospora kazusensis	11	0.02%
Kinneretia asaccharophila	11	0.02%
Chitinilyticum aquatile	11	0.02%
Desulfomonile tiedjei	11	0.02%
Dictyoglomus turgidum	11	0.02%
Caldilinea tarbellica	11	0.02%
Sporichthya brevicatena	11	0.02%
unclassified Desulfocaldus	11	0.02%
Patulibacter brassicae	11	0.02%
Schlegelella aquatica	11	0.02%
Roseomonas soli	10	0.01%
Macrococcus bovicus	10	0.01%
unclassified Gemmatimonas	10	0.01%
Hydrogenispora ethanolica	10	0.01%
Arthrobacter citreus	10	0.01%
Aeromonas rivuli	10	0.01%
Solirubrobacter ginsenosidimutans	10	0.01%
Chitinibacter suncheonensis	10	0.01%
Aquabacterium citratiphilum	10	0.01%
Dechloromonas hortensis	10	0.01%
Escherichia coli	10	0.01%
Thermomonas brevis	10	0.01%
Haliea atlantica	10	0.01%
Candidatus Alysiosphaera	10	0.01%
Bacteroides neonati	10	0.01%
Propionicimonas paludicola	10	0.01%
Clostridium botulinum	10	0.01%
Dechloromonas denitrificans	10	0.01%
Nocardioides marinquilinus	9	0.01%
Morganella morganii	9	0.01%
Clostridium sartagoforme	9	0.01%
Cutibacterium acnes	9	0.01%
Sulfuricaulis limicola	9	0.01%
unclassified Bdellovibrio	9	0.01%
unclassified Gaiella	9	0.01%
Hespellia porcina	9	0.01%
Mesorhizobium thiogangeticum	9	0.01%
Nordella oligomobilis	9	0.01%
unclassified Alphaproteobacteria	9	0.01%
Methylocaldum szegediense	8	0.01%
Candidatus Hepatobacter	8	0.01%
Christensenella minuta	8	0.01%
Desulfovibrio litoralis	8	0.01%
Catabacter hongkongensis	8	0.01%
Staphylococcus warneri	8	0.01%
Paludibaculum fermentans	8	0.01%
Desnuesiella massiliensis	8	0.01%
Paracraurococcus ruber	8	0.01%
unclassified Candidatus Lumbricincola	8	0.01%
euryarchaeote enrichment	8	0.01%
Luteibacter jiangsuensis	8	0.01%
Serratia liquefaciens	8	0.01%
unclassified Thermodesulfovibrio	8	0.01%
Chloroidium saccharophilum	8	0.01%
Crenothrix polyspora	8	0.01%
Propionivibrio militaris	8	0.01%
unclassified Caldilineae	8	0.01%
planctomycete LaBonte	8	0.01%
Aphanothece minutissima	7	0.01%
Nitrospira lenta	7	0.01%
Eubacterium budayi	7	0.01%
Paludisphaera borealis	7	0.01%
Mycobacterium sinense	7	0.01%
unclassified Verrucomicrobiales	7	0.01%
Leucobacter komagatae	7	0.01%
Allochromatium warmingii	7	0.01%
Bythopirellula goksoyri	7	0.01%
Methylovulum miyakonense	7	0.01%
Ignavibacterium album	7	0.01%
Clostridium intestinale	7	0.01%
Derxia gummosa	7	0.01%
Caballeronia sordidicola	7	0.01%
Clostridium aminobutyricum	7	0.01%
Cellulosilyticum lentocellum	7	0.01%
Paucibacter toxinivorans	6	0.01%
Desulfovibrio termitidis	6	0.01%
Aeromonas simiae	6	0.01%
Mycobacterium llatzerense	6	0.01%
Bacillus massiliogorillae	6	0.01%
Kiritimatiella glycovorans	6	0.01%
Pseudorhodobacter collinsensis	6	0.01%
Enterobacter cloacae	6	0.01%
Azovibrio restrictus	6	0.01%
Sanguibacter inulinus	6	0.01%
Azoarcus olearius	6	0.01%
Enterovibrio norvegicus	6	0.01%
Methylocaldum marinum	6	0.01%
Rivicola pingtungensis	6	0.01%
Aeromonas media	6	0.01%
Kineosporia mikuniensis	6	0.01%
unclassified Zavarzinella	6	0.01%
Rhizobacter bergeniae	6	0.01%
Acidocella aminolytica	6	0.01%
Olavius crassitunicatus	6	0.01%
unclassified Thermanaeromonas	6	0.01%
Deferrisoma camini	6	0.01%
Vulgatibacter incomptus	6	0.01%
Candidatus Heliomonas	6	0.01%
Candidatus Magnetananas	6	0.01%
Cellulomonas hominis	6	0.01%
unclassified Derxia	6	0.01%
cyanobacterium enrichment	6	0.01%
Burkholderia symbiont	6	0.01%
Dehalogenimonas alkenigignens	6	0.01%
Actinocatenispora rupis	6	0.01%
Halovulum dunhuangense	6	0.01%
Paraburkholderia hospita	5	0.01%
Conexibacter arvalis	5	0.01%
Azoarcus indigens	5	0.01%
Leptotrichia goodfellowii	5	0.01%
Azohydromonas lata	5	0.01%
Parviterribacter kavangonensis	5	0.01%
Syntrophobacter sulfatireducens	5	0.01%
Oryzobacter terrae	5	0.01%
Undibacterium parvum	5	0.01%
Propionivibrio limicola	5	0.01%
Grimontia hollisae	5	0.01%
Aeromonas allosaccharophila	5	0.01%
unclassified Desulforegula	5	0.01%
Blastochloris viridis	5	0.01%
Halomonas nitrilicus	5	0.01%
Geodermatophilus normandii	5	0.01%
Paulinella chromatophora	5	0.01%
unclassified Anaerolineaceae	5	0.01%
unclassified Nitrospira	5	0.01%
unclassified Actinomyces	5	0.01%
Nitrosospira multiformis	5	0.01%
unclassified Telmatobacter	5	0.01%
Aquimonas voraii	5	0.01%
unclassified Desulfomonile	5	0.01%
Staphylococcus equorum	5	0.01%
Clostridium hiranonis	5	0.01%
Haematobacter massiliensis	5	0.01%
Roseicitreum antarcticum	5	0.01%
Roseomonas lacus	5	0.01%
Paraclostridium bifermentans	5	0.01%
Mycobacterium brisbanense	5	0.01%
benzene mineralizing	5	0.01%
Ignatzschineria larvae	5	0.01%
Roseibacillus ponti	5	0.01%
Fodinicola feengrottensis	5	0.01%
unclassified Fibrobacter	5	0.01%
epsilon proteobacterium	5	0.01%
Paraburkholderia acidipaludis	5	0.01%
Aquihabitans daechungensis	5	0.01%
Hevea brasiliensis	5	0.01%
Salinibacterium xinjiangense	5	0.01%
Moorella humiferrea	4	0.01%
unclassified Thermaerobacter	4	0.01%
Streptomyces tauricus	4	0.01%
Methylocystis bryophila	4	0.01%
unclassified Actinobacteria	4	0.01%
Gemmobacter lanyuensis	4	0.01%
Arctic sea	4	0.01%
Aeromonas jandaei	4	0.01%
Methylovulum psychrotolerans	4	0.01%
unclassified Chloroflexus	4	0.01%
Prosthecobacter fusiformis	4	0.01%
Ruthenibacterium lactatiformans	4	0.01%
Pelosinus propionicus	4	0.01%
unclassified Deltaproteobacteria	4	0.01%
Thiocapsa imhoffii	4	0.01%
Terrimicrobium sacchariphilum	4	0.01%
Lepocinclis ovum	4	0.01%
Woronichinia naegeliana	4	0.01%
Mycobacterium rhodesiae	4	0.01%
unclassified Fusobacterium	4	0.01%
Pseudomonas putida	4	0.01%
unclassified Caldilineaceae	4	0.01%
Allochromatium renukae	4	0.01%
Methylocapsa palsarum	4	0.01%
Massilia dura	4	0.01%
Chondromyces pediculatus	4	0.01%
Opitutus terrae	4	0.01%
unclassified Acidimicrobium	4	0.01%
Peredibacter starrii	4	0.01%
Salinibacillus xinjiangensis	4	0.01%
Roseimicrobium gellanilyticum	4	0.01%
Bacillus hemicellulosilyticus	4	0.01%
Desulfobulbus elongatus	4	0.01%
Phacus similis	4	0.01%
Allochromatium vinosum	4	0.01%
Bacillus thuringiensis	4	0.01%
Bosea thiooxidans	4	0.01%
mixed culture	4	0.01%
Hyphomicrobium denitrificans	4	0.01%
Hyphomicrobium nitrativorans	4	0.01%
Tetradesmus obliquus	4	0.01%
Thioalkalivibrio denitrificans	4	0.01%
Bradyrhizobium jicamae	4	0.01%
Strombomonas acuminata	4	0.01%
Citreicella marina	4	0.01%
Methanobacterium lacus	3	0%
unclassified Chlamydiia	3	0%
Lutispora thermophila	3	0%
Clostridium frigidicarnis	3	0%
Planktothrix rubescens	3	0%
Natronoflexus pectinivorans	3	0%
Ketogulonicigenium vulgare	3	0%
Lactococcus lactis	3	0%
unclassified Betaproteobacteria	3	0%
Exiguobacterium undae	3	0%
unclassified Holophaga	3	0%
Ornatilinea apprima	3	0%
Streptomyces catbensis	3	0%
Methylomicrobium alcaliphilum	3	0%
Prolixibacter denitrificans	3	0%
Desulfatiglans anilini	3	0%
unclassified Thermoanaerobacter	3	0%
Thauera mechernichensis	3	0%
Mycobacterium sphagni	3	0%
Rahnella aquatilis	3	0%
unclassified Sporichthya	3	0%
Deferrisoma paleochoriense	3	0%
Staphylococcus caprae	3	0%
Arenimonas oryziterrae	3	0%
Herbaspirillum chlorophenolicum	3	0%
Conexibacter woesei	3	0%
Syntrophorhabdus aromaticivorans	3	0%
unclassified Frankia	3	0%
Edwardsiella tarda	3	0%
unclassified Cytophaga	3	0%
Methylocaldum gracile	3	0%
Intrasporangium calvum	3	0%
unclassified Cyanobium	3	0%
Aeromonas dhakensis	3	0%
Thiocystis violascens	3	0%
Photobacterium damselae	3	0%
Desulfovibrio vulgaris	3	0%
Defluviimonas denitrificans	3	0%
Methylopila capsulata	3	0%
Pseudomonas plecoglossicida	3	0%
Thiocystis violacea	3	0%
Knoellia aerolata	3	0%
Burkholderia dabaoshanensis	3	0%
Aeromonas bivalvium	3	0%
Thermanaerothrix daxensis	3	0%
Thermoleophilum album	3	0%
Mycobacterium obuense	3	0%
Halomonas shengliensis	3	0%
Candidatus Magnetoovum	3	0%
Marinifilum flexuosum	3	0%
Intestinimonas butyriciproducens	3	0%
Thauera aromatica	3	0%
Marinobacter lutaoensis	3	0%
Alistipes indistinctus	3	0%
Oceanirhabdus sediminicola	3	0%
Longilinea arvoryzae	3	0%
Pirellula staleyi	3	0%
Chryseolinea serpens	3	0%
Mesorhizobium sangaii	3	0%
Thermostilla marina	3	0%
Clostridium tunisiense	2	0%
unclassified Isosphaera	2	0%
unclassified Longilinea	2	0%
Simiduia agarivorans	2	0%
Parviterribacter multiflagellatus	2	0%
Pedomicrobium americanum	2	0%
Acetobacteroides hydrogenigenes	2	0%
Terrisporobacter petrolearius	2	0%
Phacus orbicularis	2	0%
Clostridium disporicum	2	0%
Hyphomicrobium facile	2	0%
Terrisporobacter glycolicus	2	0%
cyanobacterium SCGC	2	0%
unclassified Rhizobium	2	0%
Acidisoma sibiricum	2	0%
Cryptosporangium mongoliense	2	0%
Hyphomicrobium hollandicum	2	0%
Nitrospira cf.	2	0%
Desulfovibrio putealis	2	0%
Intestinibacter bartlettii	2	0%
Geobacter sulfurreducens	2	0%
Aquabacterium olei	2	0%
Kineosporia babensis	2	0%
Roseomonas alkaliterrae	2	0%
Serratia proteamaculans	2	0%
Thiohalobacter thiocyanaticus	2	0%
Rubritepida flocculans	2	0%
Azoarcus toluclasticus	2	0%
Thermochromatium tepidum	2	0%
Raoultella ornithinolytica	2	0%
Nitrospira japonica	2	0%
Clostridium uliginosum	2	0%
Prochlorales cyanobacterium	2	0%
Photobacterium aquae	2	0%
Thauera phenylacetica	2	0%
unclassified Cetobacterium	2	0%
Pseudochelatococcus contaminans	2	0%
unclassified Verrucomicrobiaceae	2	0%
Devosia riboflavina	2	0%
Dendrosporobacter quercicolus	2	0%
Gracilibacter thermotolerans	2	0%
Legionella pneumophila	2	0%
unclassified Actinomycetales	2	0%
Salinicoccus hispanicus	2	0%
Lawsonia intracellularis	2	0%
Methylocella palustris	2	0%
Candidatus Tammella	2	0%
Chitinibacter fontanus	2	0%
Mesorhizobium loti	2	0%
Cymbella subturgidula	2	0%
Staphylococcus hominis	2	0%
Staphylococcus saccharolyticus	2	0%
Vibrio sinaloensis	2	0%
Methylobacillus arboreus	2	0%
Microcystis elabens	2	0%
Hippea alviniae	2	0%
Solirubrobacter phytolaccae	2	0%
Cellulosilyticum ruminicola	2	0%
Comamonas testosteroni	2	0%
Flavonifractor plautii	2	0%
Faecalibacterium prausnitzii	2	0%
Afipia genosp.	2	0%
Geothrix fermentans	2	0%
Dysgonomonas capnocytophagoides	2	0%
Desulfonatronum cooperativum	2	0%
Azonexus caeni	2	0%
Clostridium septicum	2	0%
Prosthecobacter debontii	2	0%
unclassified Steroidobacter	2	0%
Levilinea saccharolytica	2	0%
Kineosporia rhamnosa	2	0%
Thiorhodococcus mannitoliphagus	2	0%
Methylomonas methanica	2	0%
Methylogaea oryzae	2	0%
Clostridium frigoriphilum	2	0%
Pectobacterium carotovorum	2	0%
Clostridioides difficile	2	0%
Bacillus vietnamensis	2	0%
Marimicrobium arenosum	2	0%
Anaerotruncus colihominis	2	0%
Terribacillus aidingensis	2	0%
unclassified Staphylococcus	2	0%
Zoogloea ramigera	2	0%
Methylobacter luteus	2	0%
unclassified Haliangium	2	0%
Rhodoferax antarcticus	2	0%
Planctomicrobium piriforme	2	0%
Ruminococcus bromii	2	0%
Thiomonas islandica	2	0%
Limnococcus limneticus	2	0%
Syntrophobacter fumaroxidans	2	0%
Thermobispora bispora	2	0%
Afipia broomeae	2	0%
Granulosicoccus coccoides	2	0%
Chromohalobacter salexigens	2	0%
Verrucomicrobium spinosum	2	0%
unclassified Clostridium	2	0%
Sediminicoccus rosea	2	0%
Mucinivorans hirudinis	2	0%
Pedomicrobium manganicum	2	0%
Actinomyces naturae	2	0%
Micrococcus luteus	2	0%
Mizugakiibacter sediminis	2	0%
Blastochloris sulfoviridis	2	0%
Thioalkalivibrio thiocyanodenitrificans	2	0%
Dankookia rubra	2	0%
Roseibacillus ishigakijimensis	2	0%
Candidatus Hepatincola	2	0%
Prevotella copri	2	0%
Candidatus Thiodictyon	2	0%
Phacus granum	2	0%
Bacillus acidicola	2	0%
Chlamydomonas reinhardtii	2	0%
green non-sulfur	2	0%
Azoarcus tolulyticus	2	0%
Rhabdochromatium marinum	2	0%
Kaistia geumhonensis	2	0%
Geobacter psychrophilus	2	0%
Clostridium perfringens	2	0%
Thioprofundum hispidum	2	0%
Phaeodactylum tricornutum	2	0%
Elstera litoralis	2	0%
Sideroxydans lithotrophicus	2	0%
Roseomonas frigidaquae	2	0%
unclassified Chondromyces	2	0%
Klebsiella pneumoniae	2	0%
Asaccharospora irregularis	2	0%
Oceanospirillum linum	2	0%
Caedibacter caryophilus	2	0%
Burkholderia ubonensis	2	0%
Photobacterium phosphoreum	2	0%
Mitsuaria chitosanitabida	2	0%
Bacillus foraminis	2	0%
Gemmobacter aquaticus	1	0%
Bacteroides vulgatus	1	0%
Paenisporosarcina quisquiliarum	1	0%
Caldimonas hydrothermale	1	0%
Paraherbaspirillum soli	1	0%
Haslea ostrearia	1	0%
Corynebacterium imitans	1	0%
Lawsonella clevelandensis	1	0%
Nocardioides dubius	1	0%
Listeria ivanovii	1	0%
Psychrobacillus psychrotolerans	1	0%
Paracoccus marinus	1	0%
Chryseobacterium hispanicum	1	0%
Clostridium fimetarium	1	0%
Thermohalobacter berrensis	1	0%
Streptococcus sanguinis	1	0%
Ochrobactrum anthropi	1	0%
Streptomyces albulus	1	0%
Macrococcus brunensis	1	0%
Bacillus anthracis	1	0%
Pseudohaliea rubra	1	0%
Aphanizomenon flos-aquae	1	0%
unclassified Clostridiales	1	0%
Clostridium cylindrosporum	1	0%
Bacillus megaterium	1	0%
Paeniclostridium ghonii	1	0%
Dokdonella kunshanensis	1	0%
Namhaeicola litoreus	1	0%
Clostridium acidisoli	1	0%
Erysipelothrix inopinata	1	0%
Streptacidiphilus anmyonensis	1	0%
Aeromonas diversa	1	0%
Bacillus firmus	1	0%
Roseiflexus castenholzii	1	0%
unclassified Verrucomicrobiae	1	0%
Rhizobium leguminosarum	1	0%
Escherichia fergusonii	1	0%
Desulfovibrio alaskensis	1	0%
Bacteroides coagulans	1	0%
Aquamicrobium aerolatum	1	0%
Tepidisphaera mucosa	1	0%
cyanobacterium scsio	1	0%
Catenulispora fulva	1	0%
Methanocella arvoryzae	1	0%
Solitalea canadensis	1	0%
low G+C	1	0%
unclassified Lysobacter	1	0%
Streptomyces cellostaticus	1	0%
Paraburkholderia rhizoxinica	1	0%
Methylocystis parvus	1	0%
Ensifer genomosp.	1	0%
Citrobacter youngae	1	0%
Calditerricola yamamurae	1	0%
Brevundimonas balnearis	1	0%
Mycobacterium phlei	1	0%
Candidatus Streptomyces	1	0%
Desulfobulbus propionicus	1	0%
Sphingomonas azotofornans	1	0%
Pantoea agglomerans	1	0%
Piscinibacter aquaticus	1	0%
Youngiibacter multivorans	1	0%
Ammoniphilus oxalaticus	1	0%
unclassified Dactylosporangium	1	0%
Daphnia endosymbiotic	1	0%
planctomycete enrichment	1	0%
unclassified Klugiella	1	0%
Citreicella thiooxidans	1	0%
Auxenochlorella protothecoides	1	0%
unclassified Schlesneria	1	0%
Filomicrobium fusiforme	1	0%
Desulfotomaculum nigrificans	1	0%
Arthrobacter agilis	1	0%
Bosea lupini	1	0%
Geobacter thiogenes	1	0%
Psychrosinus fermentans	1	0%
Melosira varians	1	0%
Enterococcus durans	1	0%
Chlorella vulgaris	1	0%
Kocuria palustris	1	0%
Tetrasphaera australiensis	1	0%
Sporosarcina pasteurii	1	0%
Pseudomonas oleovorans	1	0%
Chryseobacterium haifense	1	0%
Prevotella bryantii	1	0%
Erwinia rhapontici	1	0%
Aeromonas fluvialis	1	0%
Neisseria tadorna	1	0%
Methylobacterium adhaesivum	1	0%
Streptacidiphilus specus	1	0%
Glaciimonas alpina	1	0%
Aetherobacter rufus	1	0%
Shigella flexneri	1	0%
Dechloromonas aromatica	1	0%
Modestobacter multiseptatus	1	0%
Jeotgalicoccus coquinae	1	0%
unclassified Flavobacterium	1	0%
unclassified Catenuloplanes	1	0%
unclassified Rhodobacter	1	0%
unclassified Leifsonia	1	0%
Ruminiclostridium thermocellum	1	0%
Fodinicurvata fenggangensis	1	0%
Clostridium beijerinckii	1	0%
unclassified Nitrospina	1	0%
Mycobacterium coloregonium	1	0%
Cystobacter ferrugineus	1	0%
Acinetobacter parvus	1	0%
Litorivivens lipolytica	1	0%
Pseudomonas japonica	1	0%
Streptococcus parauberis	1	0%
Peptoniphilus grossensis	1	0%
Flintibacter butyricus	1	0%
Roseomonas riguiloci	1	0%
Actinomyces radicidentis	1	0%
Cellulosimicrobium funkei	1	0%
Roseomonas stagni	1	0%
Solirubrobacter taibaiensis	1	0%
Gardnerella vaginalis	1	0%
Marvinbryantia formatexigens	1	0%
Clostridium huakuii	1	0%
Pseudendoclonium akinetum	1	0%
Herbaspirillum seropedicae	1	0%
Anathece clathrata	1	0%
unclassified Chlamydiales	1	0%
Sinobacterium norvegicum	1	0%
unclassified Acidobacteriales	1	0%
Staphylococcus kloosii	1	0%
Codakia orbicularis	1	0%
Nitrosomonas eutropha	1	0%
Mycobacterium fortuitum	1	0%
Acidaminobacter hydrogenoformans	1	0%
Lucina pectinata	1	0%
Acetoanaerobium pronyense	1	0%
Streptomyces polygonati	1	0%
Bhargavaea beijingensis	1	0%
Rubellimicrobium roseum	1	0%
Spironema culicis	1	0%
unclassified Geoalkalibacter	1	0%
Luteimonas tolerans	1	0%
Neisseria skkuensis	1	0%
Planctopirus limnophila	1	0%
Shewanella loihica	1	0%
Bacillus aryabhattai	1	0%
Lactobacillus delbrueckii	1	0%
Corynebacterium tuberculostearicum	1	0%
Pantoea cypripedii	1	0%
Pseudomonas flavescens	1	0%
Zhizhongheella caldifontis	1	0%
Clostridium asparagiforme	1	0%
Rhodoplanes piscinae	1	0%
Massilia lurida	1	0%
Cronobacter universalis	1	0%
Bosea minatitlanensis	1	0%
Erwinia persicina	1	0%
Zoogloea caeni	1	0%
Bacillus mannanilyticus	1	0%
Anaerobacillus alkalidiazotrophicus	1	0%
Parastreptomyces abscessus	1	0%
Thermanaeromonas toyohensis	1	0%
Stenotrophomonas rhizophila	1	0%
Haliangium ochraceum	1	0%
Pseudomonas otitidis	1	0%
Rubrobacter taiwanensis	1	0%
unclassified Denitratisoma	1	0%
Salmonella enterica	1	0%
Frateuria terrea	1	0%
Rhodobacter ovatus	1	0%
Streptomyces clavuligerus	1	0%
Bacillus nealsonii	1	0%
Legionella norrlandica	1	0%
Pedobacter oryzae	1	0%
Aeromonas aquatica	1	0%
Mycobacterium interjectum	1	0%
Ralstonia solanacearum	1	0%
Haloimpatiens lingqiaonensis	1	0%
Streptosporangium vulgare	1	0%
unclassified Aquabacterium	1	0%
Clostridium sardiniense	1	0%
Massilia albidiflava	1	0%
Clostridium straminisolvens	1	0%
Mobilicoccus pelagius	1	0%
Leeia oryzae	1	0%
Clostridium bovipellis	1	0%
unclassified Streptomyces	1	0%
Acidocella facilis	1	0%
Chlamydomonas applanata	1	0%
Actinomyces odontolyticus	1	0%
Sterolibacterium denitrificans	1	0%
Herbaspirillum autotrophicum	1	0%
Methanobacterium flexile	1	0%
Clostridium pasteurianum	1	0%
Rubritalea sabuli	1	0%
Chondromyces crocatus	1	0%
Pseudochelatococcus lubricantis	1	0%
Anaerococcus tetradius	1	0%
Gemmobacter tilapiae	1	0%
Bradyrhizobium elkanii	1	0%
Coffea arabica	1	0%
Zoogloea oleivorans	1	0%
unclassified Methylocaldum	1	0%
Methanomicrobiales archaeon	1	0%
Oceanicella actignis	1	0%
Listeria monocytogenes	1	0%
Shewanella xiamenensis	1	0%
ectosymbiont of	1	0%
Snowella litoralis	1	0%
crenarchaeote enrichment	1	0%
Kofleria flava	1	0%
Clostridium isatidis	1	0%
Carnobacterium maltaromaticum	1	0%
Ornithinibacter aureus	1	0%
Entomoplasma somnilux	1	0%
Thiohalocapsa halophila	1	0%
Caballeronia terrestris	1	0%
Clostridium cadaveris	1	0%
Plectonema terebrans	1	0%
Natranaerobaculum magadiense	1	0%
Alcaligenes faecalis	1	0%
Streptomyces albiaxialis	1	0%
Rugosimonospora africana	1	0%
Rhodocyclus tenuis	1	0%
Actinomyces urinae	1	0%
Vibrio navarrensis	1	0%
Porphyromonas somerae	1	0%
Occidentia massiliensis	1	0%
Clostridium ventriculi	1	0%
Phascolarctobacterium faecium	1	0%
Gemmobacter aquatilis	1	0%
Bacteroides massiliensis	1	0%
Acidisphaera rubrifaciens	1	0%
Mycobacterium barrassiae	1	0%
unclassified Gammaproteobacteria	1	0%
Phenylobacterium conjunctum	1	0%
actinobacterium YIM	1	0%
Shewanella haliotis	1	0%
Paenirhodobacter enshiensis	1	0%
Sorangium cellulosum	1	0%
Yersinia kristensenii	1	0%
Enterovibrio nigricans	1	0%
Corynebacterium riegelii	1	0%
Candidatus Paraburkholderia	1	0%
Atopobium vaginae	1	0%
Kushneria indalinina	1	0%
Simonsiella muelleri	1	0%
Bosea massiliensis	1	0%
Labilibacter aurantiacus	1	0%
Corynebacterium appendicis	1	0%
Prosthecobacter algae	1	0%
Thiodictyon elegans	1	0%
Sinorhizobium meliloti	1	0%
unclassified Conexibacter	1	0%
Cutibacterium avidum	1	0%
Bacillus thermocloacae	1	0%
Ideonella sakaiensis	1	0%
Anaeromicrobium sediminis	1	0%
unclassified Methylococcaceae	1	0%
Methylocaldum tepidum	1	0%
Phycisphaera mikurensis	1	0%
Polyangium brachysporum	1	0%
Methylobacter psychrophilus	1	0%
Kiloniella spongiae	1	0%
Roseibacillus persicicus	1	0%
unclassified Pelotomaculum	1	0%
Fusicatenibacter saccharivorans	1	0%
Bradyrhizobium ferriligni	1	0%
Comamonas terrigena	1	0%
Abyssivirga alkaniphila	1	0%
Lysinibacillus sphaericus	1	0%
Holophaga foetida	1	0%
Sandaracinus amylolyticus	1	0%
Mycobacterium brumae	1	0%
Singulisphaera mucilaginosa	1	0%
Fretibacterium feline	1	0%
Victivallis vadensis	1	0%
Citrobacter freundii	1	0%
Flavobacterium succinicans	1	0%
Alkalispirillum mobile	1	0%
Methylocystis rosea	1	0%
Thiorhodococcus fuscus	1	0%
Alviniconcha hessleri	1	0%
