# Supplementary material for: Microbial and Antimicrobial Resistance Profiles of Microbiota in Common Carps (Cyprinus carpio) from Aquacultured and Wild Fish Populations
Source: Animals (Basel). 2021 Mar 25;11(4):929. doi: 10.3390/ani11040929 (PMC8064328; doi:10.3390/ani11040929)
Supplement: Supplementary file 1 [file animals-11-00929-s001.zip › Table S6.xlsx]

## Sheet: Sheet1
Species from aquacultured carps	Number of reads	Relative abundance
unclassified Spiroplasma	8147	24.12%
Pseudomonas marginalis	7088	20.98%
Owenweeksia hongkongensis	1853	5.49%
Paludibacter propionicigenes	1138	3.37%
Pseudomonas veronii	1008	2.98%
Mycobacterium abscessus	992	2.94%
Aeromonas sobria	945	2.8%
Hydrogenophaga caeni	930	2.75%
Azovibrio restrictus	893	2.64%
beta proteobacterium	794	2.35%
Bacteroides luti	677	2%
Pseudomonas fluorescens	663	1.96%
Unclassified	552	1.63%
Peptostreptococcus anaerobius	405	1.2%
Cetobacterium somerae	359	1.06%
Fusobacterium ulcerans	339	1%
Chryseobacterium chaponense	246	0.73%
Dechloromonas aromatica	241	0.71%
Hydromonas duriensis	207	0.61%
Azoarcus olearius	184	0.54%
Bacteroides neonati	177	0.52%
Geofilum rubicundum	175	0.52%
Hydrogenophaga taeniospiralis	170	0.5%
Undibacterium parvum	160	0.47%
Macrococcus caseolyticus	151	0.45%
Dechloromonas agitata	142	0.42%
Staphylococcus warneri	139	0.41%
Falcatimonas natans	136	0.4%
Rothia terrae	131	0.39%
Fusobacterium varium	120	0.36%
Kocuria rhizophila	120	0.36%
Acetoanaerobium pronyense	116	0.34%
Ignatzschineria larvae	112	0.33%
Sphaerotilus montanus	112	0.33%
unclassified Brooklawnia	109	0.32%
Lentimicrobium saccharophilum	107	0.32%
Aeromonas hydrophila	107	0.32%
Arcobacter cloacae	103	0.3%
Leptotrichia goodfellowii	101	0.3%
Dermacoccus nishinomiyaensis	97	0.29%
Acidovorax temperans	93	0.28%
Shewanella putrefaciens	77	0.23%
Flavobacterium psychrophilum	75	0.22%
Saccharicrinis carchari	72	0.21%
epsilon proteobacterium	70	0.21%
Acidovorax soli	68	0.2%
Streptococcus iniae	68	0.2%
Sulfurospirillum arsenophilum	68	0.2%
Tuber borchii	65	0.19%
Ruminococcus faecis	65	0.19%
Zoogloea caeni	64	0.19%
Osmundastrum cinnamomeum	61	0.18%
Brevinema andersonii	61	0.18%
Acinetobacter lwoffii	60	0.18%
Microvirgula aerodenitrificans	57	0.17%
Auraticoccus monumenti	56	0.17%
Noviherbaspirillum malthae	56	0.17%
Chryseobacterium molle	53	0.16%
Vibrio cholerae	53	0.16%
Acinetobacter johnsonii	47	0.14%
Piscicoccus intestinalis	46	0.14%
Pseudorhodobacter collinsensis	45	0.13%
alpha proteobacterium	45	0.13%
Kocuria salsicia	44	0.13%
Lactobacillus sakei	43	0.13%
Anaerosinus glycerini	43	0.13%
Moraxella osloensis	42	0.12%
Iodobacter fluviatilis	41	0.12%
Gloeocapsopsis crepidinum	40	0.12%
Parapedobacter koreensis	40	0.12%
Hespellia porcina	40	0.12%
Pseudomonas pseudoalcaligenes	40	0.12%
Sphingomonas lacus	38	0.11%
Actinomyces polynesiensis	36	0.11%
Granulicatella adiacens	34	0.1%
Corynebacterium variabile	34	0.1%
Acinetobacter junii	33	0.1%
Brevundimonas aurantiaca	33	0.1%
Pseudomonas flavescens	33	0.1%
Psychrobacter cibarius	32	0.09%
Staphylococcus hominis	32	0.09%
Chryseobacterium greenlandense	32	0.09%
Massilia timonae	32	0.09%
Acidisphaera rubrifaciens	31	0.09%
Lactococcus raffinolactis	31	0.09%
Acinetobacter schindleri	31	0.09%
Acidovorax radicis	30	0.09%
Roseomonas riguiloci	30	0.09%
Psychrobacter cryohalolentis	29	0.09%
Paucibacter toxinivorans	29	0.09%
Iodobacter limnosediminis	29	0.09%
unclassified Opitutus	28	0.08%
Staphylococcus pasteuri	28	0.08%
Pelomonas saccharophila	28	0.08%
Chryseobacterium antarcticum	27	0.08%
unclassified Undibacterium	27	0.08%
Methylobacterium iners	27	0.08%
Chelatococcus asaccharovorans	26	0.08%
Luteipulveratus mongoliensis	25	0.07%
Pseudomonas trivialis	24	0.07%
unclassified Propionibacterium	23	0.07%
Rheinheimera tangshanensis	23	0.07%
Streptobacillus moniliformis	23	0.07%
Mitsuaria chitosanitabida	23	0.07%
Thiobacillus aquaesulis	22	0.07%
Flavobacterium segetis	22	0.07%
unclassified Helicobacter	22	0.07%
Noviherbaspirillum massiliense	22	0.07%
Desulfovibrio desulfuricans	22	0.07%
Flavobacterium cheonhonense	21	0.06%
Flavobacterium ummariense	20	0.06%
Rubellimicrobium roseum	20	0.06%
Candidatus Beckwithbacteria	19	0.06%
Brevundimonas kwangchunensis	19	0.06%
Enhydrobacter aerosaccus	19	0.06%
Geobacter lovleyi	19	0.06%
Streptococcus oralis	19	0.06%
Psychrobacter fozii	19	0.06%
Azonexus caeni	18	0.05%
Rudaeicoccus suwonensis	18	0.05%
Nocardioides deserti	17	0.05%
Frankiaceae gen.	17	0.05%
Streptococcus parauberis	17	0.05%
Staphylococcus epidermidis	17	0.05%
Aeromonas eucrenophila	16	0.05%
Massilia aurea	16	0.05%
Deinococcus murrayi	16	0.05%
Agrobacterium albertimagni	15	0.04%
cyanobacterium enrichment	15	0.04%
proteobacterium enrichment	15	0.04%
Psychrobacter maritimus	14	0.04%
Psychrobacter psychrophilus	13	0.04%
Chloroidium saccharophilum	13	0.04%
Deinococcus reticulitermitis	12	0.04%
Serratia fonticola	12	0.04%
Micrococcus yunnanensis	12	0.04%
Peptoclostridium acidaminophilum	11	0.03%
Aggregatibacter segnis	11	0.03%
Dermacoccus profundi	11	0.03%
Kocuria varians	11	0.03%
Pseudomonas putida	11	0.03%
Psychrobacter sanguinis	10	0.03%
unclassified Sphingobacteriales	10	0.03%
Propionicicella superfundia	10	0.03%
Staphylococcus capitis	7	0.02%
Pseudomonas psychrophila	7	0.02%
Ralstonia solanacearum	6	0.02%
Alkanindiges hongkongensis	6	0.02%
Aeromonas veronii	6	0.02%
unclassified Klebsormidium	6	0.02%
Clostridium populeti	5	0.01%
Pseudomonas poae	5	0.01%
Acidicapsa acidisoli	5	0.01%
Friedmanniella okinawensis	4	0.01%
Empedobacter brevis	4	0.01%
Cutibacterium avidum	4	0.01%
Dysgonomonas alginatilytica	3	0.01%
Dechloromonas hortensis	3	0.01%
Chryseobacterium aquaticum	3	0.01%
Acinetobacter haemolyticus	3	0.01%
Pseudomonas fragi	3	0.01%
unclassified Spirochaeta	3	0.01%
Bacillus massiliogorillae	3	0.01%
Micrococcus endophyticus	3	0.01%
Breznakia pachnodae	2	0.01%
Dechloromonas denitrificans	2	0.01%
Psychrobacter namhaensis	2	0.01%
Rothia nasimurium	2	0.01%
Brevundimonas bacteroides	2	0.01%
Dechlorobacter hydrogenophilus	2	0.01%
unclassified Porphyromonas	2	0.01%
Mycobacterium franklinii	2	0.01%
Clostridium rectum	2	0.01%
Macrococcus bovicus	2	0.01%
Prevotella melaninogenica	2	0.01%
unclassified Bacteroides	1	0%
unclassified Sphingobium	1	0%
Alkaliflexus imshenetskii	1	0%
Natronoflexus pectinivorans	1	0%
Limnobacter thiooxidans	1	0%
Chryseobacterium halperniae	1	0%
Acinetobacter movanagherensis	1	0%
Rhodoferax ferrireducens	1	0%
Acidovorax defluvii	1	0%
Porphyromonas pogonae	1	0%
Asticcacaulis benevestitus	1	0%
Ilyobacter psychrophilus	1	0%
Xenophilus arseniciresistens	1	0%
Bacteroides vulgatus	1	0%
Clostridium asparagiforme	1	0%
Elizabethkingia meningoseptica	1	0%
unclassified Bradyrhizobiaceae	1	0%
Ruminococcus torques	1	0%
Lactobacillus taiwanensis	1	0%
Arcobacter suis	1	0%
Oxalicibacterium horti	1	0%
Prevotella oris	1	0%
Noviherbaspirillum psychrotolerans	1	0%
Pseudomonas rhodesiae	1	0%
Streptococcus mitis	1	0%
unclassified Ignatzschineria	1	0%
Neisseria flavescens	1	0%
Prevotella jejuni	1	0%
Roseburia inulinivorans	1	0%
Acidovorax facilis	1	0%
Eubacterium fissicatena	1	0%
Solitalea canadensis	1	0%
Streptococcus salivarius	1	0%
Streptococcus thermophilus	1	0%
unclassified Tessaracoccus	1	0%
Bacillus alkalitelluris	1	0%
Actinomyces provencensis	1	0%
Butyrivibrio crossotus	1	0%
Chryseobacterium xinjiangense	1	0%
Lactobacillus reuteri	1	0%
Acinetobacter bohemicus	1	0%
Tindallia magadiensis	1	0%
Peptostreptococcus stomatis	1	0%
